# Supplementary material for: Targeting asparagine and cysteine in SARS-CoV-2 variants and human pro-inflammatory mediators to alleviate COVID-19 severity; a cross-section and in-silico study
Source: Sci Rep. 2025 Nov 3;15:38445. doi: 10.1038/s41598-025-19359-y (PMC12583749; doi:10.1038/s41598-025-19359-y)
Supplement: Supplementary file 1 — Supplementary Material 1 [file 41598_2025_19359_MOESM1_ESM.txt]

CLUSTAL O(1.2.4) multiple sequence alignment
7cn8: -------------------MFVFLFVLPLVS----SQCVNLT-TRTGIPPGYT--NSSTR	34
7cn4: -------------------MFVFLVLLPLVS----SQCVNLT-TRTQLPPAYT--NSSTR	34
8hxj: -------------------MFVFLVLLPLVS----SQCVNLT-TRTQLPPAYT--NSSTR	34
7vxe: -------------------MFVFLVLLPLVS----SQCVNLT-TRTQLPPAYT--NSFTR	34
6vxx: MGILPSPGMPALLSLVSLLSVLLMGCVAETG----TQCVNLT-TRTQLPPAYT--NSFTR	53
6wpt: MGILPSPGMPALLSLVSLLSVLLMGCVAETG----TQCVNLT-TRTQLPPAYT--NSFTR	53
7qus: -------------------MFVFLVLLPLVS----SQCVNLT-TRTQLPPAYT--NSFTR	34
7bnn: -------------------MFVFLVLLPLVS----SQCVNLT-TRTQLPPAYT--NSFTR	34
6zgh: -------------------MFVFLVLLPLVS----SQCVNLT-TRTQLPPAYT--NSFTR	34
8x4h: -----------------ATMFVFLVLLPLVS----SQCVMPLFNLITTTQSYT--NSFTR	37
8uir: -------------------MFVFLVLLPLVS----SQCV----NLITRTQSYT--NSFTR	31
8tc0: ------------------------------------KCLDF---DDRTPPANTQFLSSHR	21
6crv: --------------------------------SDLDRCTTF---DDVQAPNYTQHTSSMR	25
5wrg: -------------------MFIFLLFLTLTSGSDLDRCTTF---DDVQAPNYTQHTSSMR	38
:* * * *
7cn8: GVYYPDKVFRSSILHLTQDLFLPFFSNVTWFNTINYQ--GGFKKFDNPVLPFNDGVYFAS	92
7cn4: GVYYPDKVFRSSVLHLTQDLFLPFFSNVTWFHAIHVSGTNGIKRFDNPVLPFNDGVYFAS	94
8hxj: GVYYPDKVFRSSVLHLTQDLFLPFFSNVTWFHAIHVSGTNGIKRFDNPVLPFNDGVYFAS	94
7vxe: GVYYPDKVFRSSVLHSTQDLFLPFFSNVTWFHAIHVSGTNGTKRFDNPVLPFNDGVYFAS	94
6vxx: GVYYPDKVFRSSVLHSTQDLFLPFFSNVTWFHAIHVSGTNGTKRFDNPVLPFNDGVYFAS	113
6wpt: GVYYPDKVFRSSVLHSTQDLFLPFFSNVTWFHAIHVSGTNGTKRFDNPVLPFNDGVYFAS	113
7qus: GVYYPDKVFRSSVLHSTQDLFLPFFSNVTWFHAIHVSGTNGTKRFDNPVLPFNDGVYFAS	94
7bnn: GVYYPDKVFRSSVLHSTQDLFLPFFSNVTWFHAIHVSGTNGTKRFDNPVLPFNDGVYFAS	94
6zgh: GVYYPDKVFRSSVLHSTQDLFLPFFSNVTWFHAIHVSGTNGTKRFDNPVLPFNDGVYFAS	94
8x4h: GVYYPDKVFRSSVLHLTQDLFLPFFSNVTWFHAI--SGTNGTKRFDNPVLPFNDGVYFAS	95
8uir: GVYYPDKVFRSSVLHSTQDLFLPFFSNVTWFHAIHVSGTNGTKRFDNPALPFNDGVYFAS	91
8tc0: GVYYPDDIFRSNVLHLVQDHFLPFDSNVTRFITFG-------LNFDNPIIPFKDGIYFAA	74
6crv: GVYYPDEIFRSDTLYLTQDLFLPFYSNVTGFHTIN-------HTFGNPVIPFKDGIYFAA	78
5wrg: GVYYPDEIFRSDTLYLTQDLFLPFYSNVTGFHTIN-------HTFGNPVIPFKDGIYFAA	91
******.:***. *: .** **** **** * :: *.** :**:**:***:
7cn8: TEKSNIIRGWIFGTTLDARTQSLLIVNNATNVVIKVCEFQFCTDPFLGVYYHNNNKTWVE	152
7cn4: TEKSNIIRGWIFGTTLDSKTQSLLIVNNATNVVIKVCEFQFCNDPFLGVYYHKNNKSWME	154
8hxj: TEKSNIIRGWIFGTTLDSKTQSLLIVNNATNVVIKVCEFQFCNDPFLGVYYHRNNKSWME	154
7vxe: TEKSNIIRGWIFGTTLDSKTQSLLIVNNATNVVIKVCEFQFCNDPFLDVYYHKNNKSWMK	154
6vxx: TEKSNIIRGWIFGTTLDSKTQSLLIVNNATNVVIKVCEFQFCNDPFLGVYYHKNNKSWME	173
6wpt: TEKSNIIRGWIFGTTLDSKTQSLLIVNNATNVVIKVCEFQFCNDPFLGVYYHKNNKSWME	173
7qus: TEKSNIIRGWIFGTTLDSKTQSLLIVNNATNVVIKVCEFQFCNDPFLGVYYHKNNKSWME	154
7bnn: TEKSNIIRGWIFGTTLDSKTQSLLIVNNATNVVIKVCEFQFCNDPFLGVYYHKNNKSWME	154
6zgh: TEKSNIIRGWIFGTTLDSKTQSLLIVNNATNVVIKVCEFQFCNDPFLGVYYHKNNKSWME	154
8x4h: TEKSNIIRGWIFGTTLDSKTQSLLIVNNATNVFIKVCEFQFCNDPFLDVY-HKNNKSWME	154
8uir: TEKSNIIRGWIFGTTLDSKTQSLLIVNNATNVVIKVCEFQFCNDPFLDVY-QKNNKSWME	150
8tc0: TEKSNVIRGWVFGSTMNNKSQSVIIMNNSTNLVIRACNFELCDNPFFVVLKSNNTQ----	130
6crv: TEKSNVVRGWVFGSTMNNKSQSVIIINNSTNVVIRACNFELCDNPFFAVSKPMGTQ----	134
5wrg: TEKSNVVRGWVFGSTMNNKSQSVIIINNSTNVVIRACNFELCDNPFFAVSKPMGTQ----	147
*****::***:**:*:: ::**::*:**:**:.*:.*:*::* :**: * ..:
7cn8: NEFRVYSSANNCTFEYISQPFLMDLEGKQGNFKNLREFVFKNVDGYFKIYSKHTPIDLVR	212
7cn4: SEFRVYSSANNCTFEYVSQPFLMDLEGKQGNFKNLREFVFKNIDGYFKIYSKHTPINLVR	214
8hxj: SEFRVYSSANNCTFEYVSQPFLMDLEGKQGNFKNLREFVFKNIDGYFKIYSKHTPINLVR	214
7vxe: SEFRVYSSANNCTFEYVSQPFLMDLEGKQGNFKNLREFVFKNIDGYFKIYSKHTPINLVR	214
6vxx: SEFRVYSSANNCTFEYVSQPFLMDLEGKQGNFKNLREFVFKNIDGYFKIYSKHTPINLVR	233
6wpt: SEFRVYSSANNCTFEYVSQPFLMDLEGKQGNFKNLREFVFKNIDGYFKIYSKHTPINLVR	233
7qus: SEFRVYSSANNCTFEYVSQPFLMDLEGKQGNFKNLREFVFKNIDGYFKIYSKHTPINLVR	214
7bnn: SEFRVYSSANNCTFEYVSQPFLMDLEGKQGNFKNLREFVFKNIDGYFKIYSKHTPINLVR	214
6zgh: SEFRVYSSANNCTFEYVSQPFLMDLEGKQGNFKNLREFVFKNIDGYFKIYSKHTPINLVR	214
8x4h: SESGVYSSANNCTFEYVSQPFLMDLEGKQGNFKNLREFVFKNIDGYFKIYSKHTPI-IGR	213
8uir: SEFRVYSSANNCTFEYVSQPFLMDLVGKEGNFKNLREFVFKNIDGYFKIYSKHTPINLER	210
8tc0: IPSYIFNNAFNCTFEYVSKDFNLDLGEKPGNFKDLREFVFRNKDGFLHVYSGYQPISAAS	190
6crv: THTMIFDNAFNCTFEYISDAFSLDVSEKSGNFKHLREFVFKNKDGFLYVYKGYQPIDVVR	194
5wrg: THTMIFDNAFNCTFEYISDAFSLDVSEKSGNFKHLREFVFKNKDGFLYVYKGYQPIDVVR	207
::..* ******:*. * :*: * ****.******:* **:: :*. : **
7cn8: DLPRGFAALEPLVDLPIGINITRFQTLLALHRSYLTPGNLESGWTTGAAAYYVGYLQQRT	272
7cn4: DLPPGFSALEPLVDLPIGINITRFQTLLALHRSYLTPGDSSSGWTAGAAAYYVGYLQPRT	274
8hxj: DLPPGFSALEPLVDLPIGINITRFQTLLALHRSYLTPGDSSSGWTAGAAAYYVGYLQPRT	274
7vxe: DLPQGFSALEPLVDLPIGINITRFQTLLALHRSYLTPGDSSSGWTAGAAAYYVGYLQPRT	274
6vxx: DLPQGFSALEPLVDLPIGINITRFQTLLALHRSYLTPGDSSSGWTAGAAAYYVGYLQPRT	293
6wpt: DLPQGFSALEPLVDLPIGINITRFQTLLALHRSYLTPGDSSSGWTAGAAAYYVGYLQPRT	293
7qus: DLPQGFSALEPLVDLPIGINITRFQTLLALHRSYLTPGDSSSGWTAGAAAYYVGYLQPRT	274
7bnn: DLPQGFSALEPLVDLPIGINITRFQTLLALHRSYLTPGDSSSGWTAGAAAYYVGYLQPRT	274
6zgh: DLPQGFSALEPLVDLPIGINITRFQTLLALHRSYLTPGDSSSGWTAGAAAYYVGYLQPRT	274
8x4h: DFPQGFSALEPLVDLPIGINITRFQTLLALNRSYLTPGDSSSGWTAGAADYYVGYLQPRT	273
8uir: DLPQGFSALEPLVDLPIGINITRFQTLLALHRSYLTPVDSSSGWTAGAAAYYVGYLQPRT	270
8tc0: GLPTGFNALKPIFKLPLGINITNFRTLLTAFP------PRPDYWGTSAAAYFVGYLKPTT	244
6crv: DLPSGFNTLKPIFKLPLGINITNFRAILTAFS------PAQDIWGTSAAAYFVGYLKPTT	248
5wrg: DLPSGFNTLKPIFKLPLGINITNFRAILTAFS------PAQDIWGTSAAAYFVGYLKPTT	261
.:* ** :*:*:..**:*****.*:::*: . * :.** *:****: *
7cn8: FLLSYNQNGTITDAVDCSLDPLSETKCTLKSLTVEKGIYQTSNFRVQPTISIVRFPNITN	332
7cn4: FLLKYNENGTITDAVDCALDPLSETKCTLKSFTVEKGIYQTSNFRVQPTDSIVRFPNITN	334
8hxj: FLLKYNENGTITDAVDCSLDPLSETKCTLKSFTVEKGIYQTSNFRVQPTESIVRFPNITN	334
7vxe: FLLKYNENGTITDAVDCALDPLSETKCTLKSFTVEKGIYQTSNFRVQPTESIVRFPNITN	334
6vxx: FLLKYNENGTITDAVDCALDPLSETKCTLKSFTVEKGIYQTSNFRVQPTESIVRFPNITN	353
6wpt: FLLKYNENGTITDAVDCALDPLSETKCTLKSFTVEKGIYQTSNFRVQPTESIVRFPNITN	353
7qus: FLLKYNENGTITDAVDCALDPLSETKCTLKSFTVEKGIYQTSNFRVQPTESIVRFPNITN	334
7bnn: FLLKYNENGTITDAVDCALDPLSETKCTLKSFTVEKGIYQTSNFRVQPTESIVRFPNITN	334
6zgh: FLLKYNENGTITDAVDCALDPLSETKCTLKSFTVEKGIYQTSNFRVQPTESIVRFPNITN	334
8x4h: FLLKYNENGTITDAVDCALDPLSETKCTLKSFTVEKGIYQTSNFRVQPTESIVRFPNVTN	333
8uir: FLLKYNENGTITDAVDCALDPLSETKCTLKSFTVEKGIYQTSNFRVQPTESIVRFPNITN	330
8tc0: FMLKYDENGTITDAVDCSQNPLAELKCSVKSFEIDKGIYQTSNFRVAPSKEVVRFPNITN	304
6crv: FMLKYDENGTITDAVDCSQNPLAELKCSVKSFEIDKGIYQTSNFRVVPSGDVVRFPNITN	308
5wrg: FMLKYDENGTITDAVDCSQNPLAELKCSVKSFEIDKGIYQTSNFRVVPSGDVVRFPNITN	321
*:*.*::**********: :**:* **::**: ::*********** *: .:*****:**
7cn8: LCPFGEVFNASKFASVYAWNRKRISNCVADYSVLYNSTSFSTFKCYGVSPTKLNDLCFTN	392
7cn4: LCPFGEVFNATTFASVYAWNRKRISNCVADYSVLYNSTSFSTFKCYGVSPTKLNDLCFTN	394
8hxj: LCPFGEVFNATTFASVYAWNRKRISNCVADYSVLYNSTSFSTFKCYGVSPTKLNDLCFTN	394
7vxe: LCPFGEVFNATRFASVYAWNRKRISNCVADYSVLYNSASFSTFKCYGVSPTKLNDLCFTN	394
6vxx: LCPFGEVFNATRFASVYAWNRKRISNCVADYSVLYNSASFSTFKCYGVSPTKLNDLCFTN	413
6wpt: LCPFGEVFNATRFASVYAWNRKRISNCVADYSVLYNSASFSTFKCYGVSPTKLNDLCFTN	413
7qus: LCPFGEVFNATRFASVYAWNRKRISNCVADYSVLYNSASFSTFKCYGVSPTKLNDLCFTN	394
7bnn: LCPFGEVFNATRFASVYAWNRKRISNCVADYSVLYNSASFSTFKCYGVSPTKLNDLCFTN	394
6zgh: LCPFGEVFNATRFASVYAWNRKRISNCVADYSVLYNSASFSTFKCYGVSPTKLNDLCFTN	394
8x4h: LCPFHEVFNATRFASVYAWNRTRISNCVADYSVLYNFAPFFAFKCYGVSPTKLNDLCFTN	393
8uir: LCPFHEVFNATTFASVYAWNRKRISNCVADYSVIYNFAPFFAFKCYGVSPTKLNDLCFTN	390
8tc0: LCPFGEVFNATTFPSVYAWERKRISNCVADYSVLYNSTSFSTFKCYGVSATKLNDLCFSN	364
6crv: LCPFGEVFNATKFPSVYAWERKKISNCVADYSVLYNSTFFSTFKCYGVSATKLNDLCFSN	368
5wrg: LCPFGEVFNATKFPSVYAWERKKISNCVADYSVLYNSTFFSTFKCYGVSATKLNDLCFSN	381
**** *****: * *****:*.:**********:** : * :******* ********:*
7cn8: VYADSFVVKGDEVRQIAPGQTGVIADYNYKLPDDFTGCVIAWNSVKQDALTGGNYGYLYR	452
7cn4: VYADSFVITGDEVRQIAPGQTGKIADYNYKLPDDFTGCVIAWNSKHIDAKEGGNFNYLYR	454
8hxj: VYADSFVVRGDEVRQIAPGQTGKIADYNYKLPDDFTGCVIAWNSNNLDSKVGGNYNYLYR	454
7vxe: VYADSFVIRGDEVRQIAPGQTGKIADYNYKLPDDFTGCVIAWNSNNLDSKVGGNYNYRYR	454
6vxx: VYADSFVIRGDEVRQIAPGQTGKIADYNYKLPDDFTGCVIAWNSNNLDSKVGGNYNYLYR	473
6wpt: VYADSFVIRGDEVRQIAPGQTGKIADYNYKLPDDFTGCVIAWNSNNLDSKVGGNYNYLYR	473
7qus: VYADSFVIRGDEVRQIAPGQTGKIADYNYKLPDDFTGCVIAWNSNNLDSKVGGNYNYLYR	454
7bnn: VYADSFVIRGDEVRQIAPGQTGKIADYNYKLPDDFTGCVIAWNSNNLDSKVGGNYNYLYR	454
6zgh: VYADSFVIRGDEVRQIAPGQTGKIADYNYKLPDDFTGCVIAWNSNNLDSKVGGNYNYLYR	454
8x4h: VYADSFVIKGNEVSQIAPGQTGNIADYNYKLPDDFTGCVIAWNSNKLDSKHSGNYDYWYR	453
8uir: VYADSFVIRGNEVSQIAPGQTGNIADYNYKLPDDFTGCVIAWNSNKLDSKPSGNYNYLYR	450
8tc0: VYADSFVVKGDDVRQIAPGQTGVIADYNYKLPDDFTGCVLAWNTRNIDATQTGNYNYKYR	424
6crv: VYADSFVVKGDDVRQIAPGQTGVIADYNYKLPDDFMGCVLAWNTRNIDATSTGNYNYKYR	428
5wrg: VYADSFVVKGDDVRQIAPGQTGVIADYNYKLPDDFMGCVLAWNTRNIDATSTGNYNYKYR	441
*******: *::* ******** ************ ***:***: : *: **:.* **
7cn8: LFRKSKLKPFERDISTEIYQAGSTPCNGQVGLNCYYPLERYGFHPTTGVNYQPFRVVVLS	512
7cn4: LFRKANLKPFERDISTEIYQAGSKPCNGQTGLNCYYPLYRYGFYPTDGVGHQPYRVVVLS	514
8hxj: LFRKSNLKPFERDISTEIYQAGSTPCNGVEGFNCYFPLQSYGFHPTNGVGYQPYRVVVLS	514
7vxe: LFRKSNLKPFERDISTEIYQAGSTPCNGVQGFNCYFPLQSYGFQPTNGVGYQPYRVVVLS	514
6vxx: LFRKSNLKPFERDISTEIYQAGSTPCNGVEGFNCYFPLQSYGFQPTNGVGYQPYRVVVLS	533
6wpt: LFRKSNLKPFERDISTEIYQAGSTPCNGVEGFNCYFPLQSYGFQPTNGVGYQPYRVVVLS	533
7qus: LFRKSNLKPFERDISTEIYQAGSTPCNGVEGFNCYFPLQSYGFQPTNGVGYQPYRVVVLS	514
7bnn: LFRKSNLKPFERDISTEIYQAGSTPCNGVEGFNCYFPLQSYGFQPTNGVGYQPYRVVVLS	514
6zgh: LFRKSNLKPFERDISTEIYQAGSTPCNGVEGFNCYFPLQSYGFQPTNGVGYQPYRVVVLS	514
8x4h: SFRKSKLKPFERDISTEIYQAGNKPCKG-KGPNCYFPLQSYGFRPTYGVGHQPYRVVVLS	512
8uir: LFRKSKLKPFERDISTEIYQAGNRPCNGVAGPNCYSPLQSYGFRPTYGVGHQPYRVVVLS	510
8tc0: SLRHGKLRPFERDISNVPFSPDGKPCTP-PAFNCYWPLNDYGFYITNGIGYQPYRVVVLS	483
6crv: YLRHGKLRPFERDISNVPFSPDGKPCTP-PALNCYWPLNDYGFYTTTGIGYQPYRVVVLS	487
5wrg: YLRHGKLRPFERDISNVPFSPDGKPCTP-PALNCYWPLNDYGFYTTTGIGYQPYRVVVLS	500
:*:.:*:*******. :. .. **. . *** ** *** * *:.:**:******
7cn8: FELLNGPATVCGPKLSTTLVKDKCVNFNFNGLTGTGVLTTSKKQFLPFQQFGRDISDTTD	572
7cn4: FELLNAPATVCGPKKSTNLVKNKCVNFNFNGLTGTGVLTESNKKFLPFQQFGRDIADTTD	574
8hxj: FELLNAPATVCGPKKSTNLIKNKCVNFNFNGLTGTGVLTESNKKFLPFQQFGRDIADTTD	574
7vxe: FELLHAPATVCGPKKSTNLVKNKCVNFNFNGLTGTGVLTESNKKFLPFQQFGRDIADTTD	574
6vxx: FELLHAPATVCGPKKSTNLVKNKCVNFNFNGLTGTGVLTESNKKFLPFQQFGRDIADTTD	593
6wpt: FELLHAPATVCGPKKSTNLVKNKCVNFNFNGLTGTGVLTESNKKFLPFQQFGRDIADTTD	593
7qus: FELLHAPATVCGPKKSTNLVKNKCVNFNFNGLTGTGVLTESNKKFLPFQQFGRDIADTTD	574
7bnn: FELLHAPATVCGPKKSTNLVKNKCVNFNFNGLTGTGVLTESNKKFLPFQQFGRDIADTTD	574
6zgh: FELLHAPATVCGPKKSTNLVKNKCVNFNFNGLTGTGVLTESNKKFLPFQQFGRDIADTTD	574
8x4h: FELLHAPATVCGPKKSTNLVKNKCVNFNFNGLTGTGVLTKSNKKFLPFQQFGRDIVDTTD	572
8uir: FELLHAPATVCGPKKSTNLVKNKCVNFNFNGLTGTGVLTESNKKFLPFQQFGRDIADTTD	570
8tc0: FELLNAPATVCGPKLSTDLIKNQCVNFNFNGLTGTGVLTPSSKRFQPFQQFGRDVSDFTD	543
6crv: FELLNAPATVCGPKLSTDLIKNQCVNFNFNGLTGTGVLTPSSKRFQPFQQFGRDVSDFTD	547
5wrg: FELLNAPATVCGPKLSTDLIKNQCVNFNFNGLTGTGVLTPSSKRFQPFQQFGRDVSDFTD	560
****:.******** ** *:*::**************** *.*:* ********: * **
7cn8: AVRDPQTLEILDITPCSFGGVSVITPGTNTSNQVAVLYQDVNCTEVPMAIHAEQLTPAWR	632
7cn4: AVRDPQTLEILDITPCSFGGVSVITPGTNASNQVAVLYQDVNCTEVPVAIHADQLTPTWR	634
8hxj: AVRDPQTLEILDITPCSFGGVSVITPGTNASNQVAVLYQDVNCTEVPVAIHANQLTPTWR	634
7vxe: AVRDPQTLEILDITPCSFGGVSVITPGTNTSNQVAVLYQGVNCTEVPVAIHADQLTPTWR	634
6vxx: AVRDPQTLEILDITPCSFGGVSVITPGTNTSNQVAVLYQDVNCTEVPVAIHADQLTPTWR	653
6wpt: AVRDPQTLEILDITPCSFGGVSVITPGTNTSNQVAVLYQDVNCTEVPVAIHADQLTPTWR	653
7qus: AVRDPQTLEILDITPCSFGGVSVITPGTNTSNQVAVLYQDVNCTEVPVAIHADQLTPTWR	634
7bnn: AVRDPQTLEILDITPCSFGGVSVITPGTNTSNQVAVLYQGVNCTEVPVAIHADQLTPTWR	634
6zgh: AVRDPQTLEILDITPCSFGGVSVITPGTNTSNQVAVLYQDVNCTEVPVAIHADQLTPTWR	634
8x4h: AVRDPQTLEILDITPCSFGGVSVITPGTNTSNQVAVLYQGVNCTEVSVAIHADQLTPTWR	632
8uir: AVRDPQTLEILDITPCSFGGVSVITPGTNTSNQVAVLYQGVNCTEVPVAIHADQLTPTWR	630
8tc0: SVRDPKTSEILDISPCSFGGVSVITPGTNTSSEVAVLYQDVNCTDVPVAIHADQLTPSWR	603
6crv: SVRDPKTSEILDISPCAFGGVSVITPGTNASSEVAVLYQDVNCTDVSTAIHADQLTPAWR	607
5wrg: SVRDPKTSEILDISPCSFGGVSVITPGTNASSEVAVLYQDVNCTDVSTAIHADQLTPAWR	620
:****:* *****:**:************:*.:******.****:* ****:****:**
7cn8: VYSAGANVFQTRAGCLVGAEHVNNSYECDIPVGAGICASYHSMSSL----RSVNQRSIIA	688
7cn4: VYSTGSNVFQTRAGCLIGAEHVNNSYECDIPIGAGICASYQTQTNSR----SVASQSIIA	690
8hxj: VYSTGSNVFQTRAGCLIGAEHVNNSYECDIPIGAGICASYQTQTNSR----SVASQSIIA	690
7vxe: VYSTGSNVFQTRAGCLIGAEHVNNSYECDIPIGAGICASYQTQTNSRGSASSVASQSIIA	694
6vxx: VYSTGSNVFQTRAGCLIGAEHVNNSYECDIPIGAGICASYQTQTNSPSGAGSVASQSIIA	713
6wpt: VYSTGSNVFQTRAGCLIGAEHVNNSYECDIPIGAGICASYQTQTNSPSGAGSVASQSIIA	713
7qus: VYSTGSNVFQTRAGCLIGAEHVNNSYECDIPIGAGICASYQTQTNSPRRAASVASQSIIA	694
7bnn: VYSTGSNVFQTRAGCLIGAEHVNNSYECDIPIGAGICASYQTQTNSPSRASSVASQSIIA	694
6zgh: VYSTGSNVFQTRAGCLIGAEHVNNSYECDIPIGAGICASYQTQTNSPRRARSVASQSIIA	694
8x4h: VYSTGSNVFQTRAGCLIGAEYVNNSYECDIPIGAGICASYQTQTKSRRAAASVASQSIIA	692
8uir: VYSTGSNVFQTRAGCLIGAEYVNNSYECDIPIGAGICASYQTQTKSHGSASSVASQSIIA	690
8tc0: VHSTGNNVFQTQAGCLIGAEHVDTSYECDIPIGAGICASYHTVSSL----RSTSQKSIVA	659
6crv: IYSTGNNVFQTQAGCLIGAEHVDTSYECDIPIGAGICASYHTVSLL----RSTSQKSIVA	663
5wrg: IYSTGNNVFQTQAGCLIGAEHVDTSYECDIPIGAGICASYHTVSLL----ASTSQKSIVA	676
::*:* *****:****:***:*:.*******:********:: : *. .:**:*
7cn8: YTMSLGAENSVAYSNNSIAIPTNFTISVTTEILPVSMTKTSVDCTMYICGDSIECSNLLL	748
7cn4: YTMSLGAENSVAYSNNSIAIPTNFTISVTTEILPVSMTKTSVDCTMYICGDSTECSNLLL	750
8hxj: YTMSLGAENSVAYSNNSIAIPTNFTISVTTEILPVSMTKTSVDCTMYICGDSTECSNLLL	750
7vxe: YTMSLGAENSVAYSNNSIAIPTNFTISVTTEILPVSMTKTSVDCTMYICGDSTECSNLLL	754
6vxx: YTMSLGAENSVAYSNNSIAIPTNFTISVTTEILPVSMTKTSVDCTMYICGDSTECSNLLL	773
6wpt: YTMSLGAENSVAYSNNSIAIPTNFTISVTTEILPVSMTKTSVDCTMYICGDSTECSNLLL	773
7qus: YTMSLGAENSVAYSNNSIAIPTNFTISVTTEILPVSMTKTSVDCTMYICGDSTECSNLLL	754
7bnn: YTMSLGAENSVAYSNNSIAIPTNFTISVTTEILPVSMTKTSVDCTMYICGDSTECSNLLL	754
6zgh: YTMSLGAENSVAYSNNSIAIPTNFTISVTTEILPVSMTKTSVDCTMYICGDSTECSNLLL	754
8x4h: YTMSLGAENSVAYSNNSIAIPTNFTISVTTEILPVSMTKTSVDCTMYICGDSTECSNLLL	752
8uir: YTMSLGAENSVAYSNNSIAIPTNFTISVTTEILPVSMTKTSVDCTMYICGDSTECSNLLL	750
8tc0: YTMSLGADSSIAYSNNTIAIPTNFSISITTEVMPVSMAKTSVDCNMYICGDSTECANLLL	719
6crv: YTMSLGADSSIAYSNNTIAIPTNFSISITTEVMPVSMAKTSVDCNMYICGDSTECANLLL	723
5wrg: YTMSLGADSSIAYSNNTIAIPTNFSISITTEVMPVSMAKTSVDCNMYICGDSTECANLLL	736
*******:.*:*****:*******:**:***::****:******.******* **:****
7cn8: QYGSFCTQLNRALTGIAVEQDKNTQEVFAQVKQIYKTPPIKDFGGFNFSQILPDPSKPSK	808
7cn4: QYGSFCTQLNRALTGIAVEQDKNTQEVFAQVKQIYKTPPIKDFGGFNFSQILPDPSKPSK	810
8hxj: QYGSFCTQLNRALTGIAVEQDKNTQEVFAQVKQIYKTPQIKDFGGFNFSQILPDPSKPSK	810
7vxe: QYGSFCTQLNRALTGIAVEQDKNTQEVFAQVKQIYKTPPIKDFGGFNFSQILPDPSKPSK	814
6vxx: QYGSFCTQLNRALTGIAVEQDKNTQEVFAQVKQIYKTPPIKDFGGFNFSQILPDPSKPSK	833
6wpt: QYGSFCTQLNRALTGIAVEQDKNTQEVFAQVKQIYKTPPIKDFGGFNFSQILPDPSKPSK	833
7qus: QYGSFCTQLNRALTGIAVEQDKNTQEVFAQVKQIYKTPPIKDFGGFNFSQILPDPSKPSK	814
7bnn: QYGSFCTQLNRALTGIAVEQDKNTQEVFAQVKQIYKTPPIKDFGGFNFSQILPDPSKPSK	814
6zgh: QYGSFCTQLNRALTGIAVEQDKNTQEVFAQVKQIYKTPPIKDFGGFNFSQILPDPSKPSK	814
8x4h: QYGSFCTQLKRALTGIAVEQDKNTQEVFAQVKQIYKTPPIKYFGGFNFSQILPDPSKPSK	812
8uir: QYGSFCTQLKRALTGIAVEQDKNTQEVFAQVKQIYKTPPIKYFGGFNFSQILPDPSKPSK	810
8tc0: QYGSFCTQLNRALSGIAVEQDRNTREVFAQVKQMYKTPTLKDFGGFNFSQILPDPLKPTK	779
6crv: QYGSFCTQLNRALSGIAAEQDRNTREVFAQVKQMYKTPTLKYFGGFNFSQILPDPLKPTK	783
5wrg: QYGSFCTQLNRALSGIAAEQDRNTREVFAQVKQMYKTPTLKYFGGFNFSQILPDPLKPTK	796
*********:***:***.***:**:********:**** :* ************* **:*
7cn8: RSFIEDLLFNKVTLADAGFIKQYGDCLGDIAARDLICAQKFNGLTVLPPLLTDEMIAQYT	868
7cn4: RSFIEDLLFNKVTLADAGFIKQYGDCLGDIAARDLICAQKFNGLTVLPPLLTDEMIAQYT	870
8hxj: RSFIEDLLFNKVTLADAGFIKQYGDCLGDIAARDLICAQKFNGLTVLPPLLTDEMIAQYT	870
7vxe: RSFIEDLLFNKVTLADAGFIKQYGDCLGDIAARDLICAQKFNGLTVLPPLLTDEMIAQYT	874
6vxx: RSFIEDLLFNKVTLADAGFIKQYGDCLGDIAARDLICAQKFNGLTVLPPLLTDEMIAQYT	893
6wpt: RSFIEDLLFNKVTLADAGFIKQYGDCLGDIAARDLICAQKFNGLTVLPPLLTDEMIAQYT	893
7qus: RSFIEDLLFNKVTLADAGFIKQYGDCLGDIAARDLICAQKFNGLTVLPPLLTDEMIAQYT	874
7bnn: RSFIEDLLFNKVTLADAGFIKQYGDCLGDIAARDLICAQKFNGLTVLPPLLTDEMIAQYT	874
6zgh: RSFIEDLLFNKVTLADAGFIKQYGDCLGDIAARDLICAQKFNGLTVLPPLLTDEMIAQYT	874
8x4h: RSPIEDLLFNKVTLADAGFIKQYGDCLGDIAARDLICAQKFNGLTVLPPLLTDEMIAQYT	872
8uir: RSFIEDLLFNKVTLADAGFIKQYGDCLGDIAARDLICAQKFNGLTVLPPLLTDEMIAQYT	870
8tc0: RSFIEDLLFNKVTLADAGFMKQYGECLGDINARDLICAQKFNGLTVLPPLLTDDMIAAYT	839
6crv: RSFIEDLLFNKVTLADAGFMKQYGECLGDINARDLICAQKFNGLTVLPPLLTDDMIAAYT	843
5wrg: RSFIEDLLFNKVTLADAGFMKQYGECLGDINARDLICAQKFNGLTVLPPLLTDDMIAAYT	856
** ****************:****:***** **********************:*** **
7cn8: SALLAGTITSGWTFGAGAALQIPFAMQMAYRFNGIGVTQNVLYENQKLIANQFNSAIGKI	928
7cn4: SALLAGTITSGWTFGAGAALQIPFAMQMAYRFNGIGVTQNVLYENQKLIANQFNSAIGKI	930
8hxj: SALLAGTITSGWTFGAGAALQIPFAMQMAYRFNGIGVTQNVLYENQKLIANQFNSAIGKI	930
7vxe: SALLAGTITSGWTFGAGAALQIPFAMQMAYRFNGIGVTQNVLYENQKLIANQFNSAIGKI	934
6vxx: SALLAGTITSGWTFGAGAALQIPFAMQMAYRFNGIGVTQNVLYENQKLIANQFNSAIGKI	953
6wpt: SALLAGTITSGWTFGAGAALQIPFAMQMAYRFNGIGVTQNVLYENQKLIANQFNSAIGKI	953
7qus: SALLAGTITSGWTFGAGAALQIPFAMQMAYRFNGIGVTQNVLYENQKLIANQFNSAIGKI	934
7bnn: SALLAGTITSGWTFGAGAALQIPFAMQMAYRFNGIGVTQNVLYENQKLIANQFNSAIGKI	934
6zgh: SALLAGTITSGWTFGAGAALQIPFAMQMAYRFNGIGVTQNVLYENQKLIANQFNSAIGKI	934
8x4h: SALLAGTITSGWTFGAGPALQIPFPMQMAYRFNGIGVTQNVLYENQKLIANQFNSAIGKI	932
8uir: SALLAGTITSGWTFGAGAALQIPFAMQMAYRFNGIGVTQNVLYENQKLIANQFNSAIGKI	930
8tc0: AALVSGTATAGWTFGAGAALQIPFAMQMAYRFNGIGVTQNVLYENQKQIANQFNKAISQI	899
6crv: AALVSGTATAGWTFGAGAALQIPFAMQMAYRFNGIGVTQNVLYENQKQIANQFNKAISQI	903
5wrg: AALVSGTATAGWTFGAGAALQIPFAMQMAYRFNGIGVTQNVLYENQKQIANQFNKAISQI	916
:**::** *:******* ****** ********************** ******.**.:*
7cn8: QDSLSSTASALGKLQDVVNQNAQALNTLVKQLSSNFGAISSVLNDILSRLDPPEAEVQID	988
7cn4: QDSLSSTASALGKLQDVVNQNAQALNTLVKQLSSNFGAISSVLNDILSRLDPPEAEVQID	990
8hxj: QDSLSSTASALGKLQDVVNQNAQALNTLVKQLSSNFGAISSVLNDILSRLDPPEAEVQID	990
7vxe: QDSLSSTASALGKLQDVVNQNAQALNTLVKQLSSNFGAISSVLNDILSRLDPPEAEVQID	994
6vxx: QDSLSSTASALGKLQDVVNQNAQALNTLVKQLSSNFGAISSVLNDILSRLDPPEAEVQID	1013
6wpt: QDSLSSTASALGKLQDVVNQNAQALNTLVKQLSSNFGAISSVLNDILSRLDPPEAEVQID	1013
7qus: QDSLSSTASALGKLQDVVNQNAQALNTLVKQLSSNFGAISSVLNDILSRLDKVEAEVQID	994
7bnn: QDSLSSTASALGKLQDVVNQNAQALNTLVKQLSSNFGAISSVLNDILSRLDPPEAEVQID	994
6zgh: QDSLSSTASALGKLQDVVNQNAQALNTLVKQLSSNFGAISSVLNDILSRLDPPEAEVQID	994
8x4h: QDSLFSTPSALGKLQDVVNHNAQALNTLVKQLSSKFGAISSVLNDILSRLDPPEAEVQID	992
8uir: QDSLSSTASALGKLQDVVNHNAQALNTLVKQLSSKFGAISSVLNDILSRLDKVEAEVQID	990
8tc0: QESLTTTSTALGKLQDVVNQNAQALNTLVKQLSSNFGAISSVLNDILSRLDKVEAEVQID	959
6crv: QESLTTTSTALGKLQDVVNQNAQALNTLVKQLSSNFGAISSVLNDILSRLDPPEAEVQID	963
5wrg: QESLTTTSTALGKLQDVVNQNAQALNTLVKQLSSNFGAISSVLNDILSRLDKVEAEVQID	976
*:** :* :**********:**************:**************** *******
7cn8: RLITGRLQSLQTYVTQQLIRAAEIRASANLAATKMSECVLGQSKRVDFCGKGYHLMSFPQ	1048
7cn4: RLITGRLQSLQTYVTQQLIRAAEIRASANLAATKMSECVLGQSKRVDFCGKGYHLMSFPQ	1050
8hxj: RLITGRLQSLQTYVTQQLIRAAEIRASANLAATKMSECVLGQSKRVDFCGKGYHLMSFPQ	1050
7vxe: RLITGRLQSLQTYVTQQLIRAAEIRASANLAATKMSECVLGQSKRVDFCGKGYHLMSFPQ	1054
6vxx: RLITGRLQSLQTYVTQQLIRAAEIRASANLAATKMSECVLGQSKRVDFCGKGYHLMSFPQ	1073
6wpt: RLITGRLQSLQTYVTQQLIRAAEIRASANLAATKMSECVLGQSKRVDFCGKGYHLMSFPQ	1073
7qus: RLITGRLQSLQTYVTQQLIRAAEIRASANLAATKMSECVLGQSKRVDFCGKGYHLMSFPQ	1054
7bnn: RLITGRLQSLQTYVTQQLIRAAEIRASANLAATKMSECVLGQSKRVDFCGKGYHLMSFPQ	1054
6zgh: RLITGRLQSLQTYVTQQLIRAAEIRASANLAATKMSECVLGQSKRVDFCGKGYHLMSFPQ	1054
8x4h: RLITGRLQSLQTYVTQQLIRAAEIRASANLAATKMSECVLGQSKRVDFCGKGYHLMSFPQ	1052
8uir: RLITGRLQSLQTYVTQQLIRAAEIRASANLAATKMSECVLGQSKRVDFCGKGYHLMSFPQ	1050
8tc0: RLITGRLQSLQTYVTQQLIRAAEIRASANLAATKMSECVLGQSKRVDFCGKGYHLMSFPQ	1019
6crv: RLITGRLQSLQTYVTQQLIRAAEIRASANLAATKMSECVLGQSKRVDFCGKGYHLMSFPQ	1023
5wrg: RLITGRLQSLQTYVTQQLIRAAEIRASANLAATKMSECVLGQSKRVDFCGKGYHLMSFPQ	1036
************************************************************
7cn8: SAPHGVVFLHVTYVPAQEKNFTTAPAICHEGKAHFPREGVFVSNGTHWFITQRNFYEPQI	1108
7cn4: SAPHGVVFLHVTYVPAQEKNFTTAPAICHDGKAHFPREGVFVSNGTHWFVTQRNFYEPQI	1110
8hxj: SAPHGVVFLHVTYVPAQEKNFTTAPAICHDGKAHFPREGVFVSNGTHWFVTQRNFYEPQI	1110
7vxe: SAPHGVVFLHVTYVPAQEKNFTTAPAICHDGKAHFPREGVFVSNGTHWFVTQRNFYEPQI	1114
6vxx: SAPHGVVFLHVTYVPAQEKNFTTAPAICHDGKAHFPREGVFVSNGTHWFVTQRNFYEPQI	1133
6wpt: SAPHGVVFLHVTYVPAQEKNFTTAPAICHDGKAHFPREGVFVSNGTHWFVTQRNFYEPQI	1133
7qus: SAPHGVVFLHVTYVPAQEKNFTTAPAICHDGKAHFPREGVFVSNGTHWFVTQRNFYEPQI	1114
7bnn: SAPHGVVFLHVTYVPAQEKNFTTAPAICHDGKAHFPREGVFVSNGTHWFVTQRNFYEPQI	1114
6zgh: SAPHGVVFLHVTYVPAQEKNFTTAPAICHDGKAHFPREGVFVSNGTHWFVTQRNFYEPQI	1114
8x4h: SAPHGVVFLHVTYVPAQEKNFTTAPAICHDGKAHFPREGVFVSNGTHWFVTQRNFYEPQI	1112
8uir: SAPHGVVFLHVTYVPAQEKNFTTAPAICHDGKAHFPREGVFVSNGTHWFVTQRNFYEPQI	1110
8tc0: AAPHGVVFLHVTYVPSQERNFTTAPAICHEGKAYFPREGVFVFNGTSWFITQRNFFSPQI	1079
6crv: AAPHGVVFLHVTYVPSQERNFTTAPAICHEGKAYFPREGVFVFNGTSWFITQRNFFSPQI	1083
5wrg: AAPHGVVFLHVTYVPSQERNFTTAPAICHEGKAYFPREGVFVFNGTSWFITQRNFFSPQI	1096
:**************:**:**********:***:******** *** **:*****:.***
7cn8: ITTDNTFVSGSCDVVIGIVNNTVYDPLQPELDSFKEELDKYFKNHTSPDVDLGDISGINA	1168
7cn4: ITTDNTFVSGSCDVVIGIVNNTVYDPLQPELDSFKEELDKYFKNHTSPDVDLGDISGINA	1170
8hxj: ITTDNTFVSGNCDVVIGIVNNTVYDPLQPELDSFKEELDKYFKNHTSPDVDLSDISGINA	1170
7vxe: ITTDNTFVSGNCDVVIGIVNNTVYDPLQPELDSFKEELDKYFKNHTSPDVDLGDISGINA	1174
6vxx: ITTDNTFVSGNCDVVIGIVNNTVYDPLQPELDSFKEELDKYFKNHTSPDVDLGDISGINA	1193
6wpt: ITTDNTFVSGNCDVVIGIVNNTVYDPLQPELDSFKEELDKYFKNHTSPDVDLGDISGINA	1193
7qus: ITTDNTFVSGNCDVVIGIVNNTVYDPLQPELDSFKEELDKYFKNHTSPDVDLGDISGINA	1174
7bnn: ITTDNTFVSGNCDVVIGIVNNTVYDPLQPELDSFKEELDKYFKNHTSPDVDLGDISGINA	1174
6zgh: ITTDNTFVSGNCDVVIGIVNNTVYDPLQPELDSFKEELDKYFKNHTSPDVDLGDISGINA	1174
8x4h: ITTDNTFVSGNCDVVIGIVNNTVYDPLQLELDSFKEELDKYFKNHTSPDVDLGDISGINA	1172
8uir: ITTDNTFVSGNCDVVIGIVNNTVYDPLQPELDSFKEELDKYFKNHTSPDVDLGDISGINA	1170
8tc0: ITTDNTFVSGSCDVVIGIINNTVYDPLQPE------------------------------	1109
6crv: ITTDNTFVSGNCDVVIGIINNTVYDPLQPELDSFKEELDKYFKNHTSPDVDLGDISGINA	1143
5wrg: ITTDNTFVSGNCDVVIGIINNTVYDPLQPELDSFKEELDKYFKNHTSPDVDLGDISGINA	1156
**********.*******:********* *
7cn8: SVVNIQKEIDRLNEVAKNLNESPIDLQELGKYEQYIK----------------GSGYIPE	1212
7cn4: SVVNIQKEIDRLNEVAKNLNESLIDLQELGKYEQYIKWPLEVLFQGPGGGSGGGSGYIPE	1230
8hxj: SVVNIQKEIDRLNEVAKNLNESLIDLQELGKYEQLE-----------------GSGYIPE	1213
7vxe: SVVNIQKEIDRLNEVAKNLNESLIDLQELGKYEQ-------------------GSGYIPE	1215
6vxx: SVVNIQKEIDRLNEVAKNLNESLIDLQELGKYEQYIKGSGRENLYF---QGGGGSGYIPE	1250
6wpt: SVVNIQKEIDRLNEVAKNLNESLIDLQELGKYEQYIKGSGRENLYF---QGGGGSGYIPE	1250
7qus: SVVNIQKEIDRLNEVAKNLNESLIDLQELGKYEQYIKWPSG-RLVP---RGSPGSGYIPE	1230
7bnn: SVVNIQKEIDRLNEVAKNLNESLIDLQELGKYEQSG---RE-NLYF---QGGGGSGYIPE	1227
6zgh: SVVNIQKEIDRLNEVAKNLNESLIDLQELGKYEQSG---RE-NLYF---QGGGGSGYIPE	1227
8x4h: SVVNIQKEIDRLNEVAKNLNESLIDLQELGKYEQ--------------------------	1206
8uir: SVVNIQKEIDRLNEVAKNLNESLIDLQELGKYEQ-------------------GSGYIPE	1211
8tc0: ------------------------------------------------------------	1109
6crv: SVVNIQKEIDRLNEVAKNLNESLIDLQELGKYEQ-------------------GSGYIPE	1184
5wrg: SVVNIQKEIDRLNEVAKNLNESLIDLQELGKYEQ-------------------YIKW---	1194
7cn8: APRDGQAYVRKDGEWVLLSTFLGRSLEVLFQGPGHHHHHHHHSAWSHPQFEKGGGSGGGG	1272
7cn4: APRDGQAYVRKDGEWVLLSTFLGH---------------HHHHHWSHPQFEK--------	1267
8hxj: APRDGQAYVRKDGEWVLLSTFLGRSLEVLFQGPGHHHHHHHHSAWSHPQFEKGGGSGGGG	1273
7vxe: APRDGQAYVRKDGEWVLLSTFLENLYFQGDYKDDDD---KHHHHHHHHH-----------	1261
6vxx: APRDGQAYVRKDGEWVLLSTFLGHHHHHHHH-----------------------------	1281
6wpt: APRDGQAYVRKDGEWVLLSTFLGHHHHHHHH-----------------------------	1281
7qus: APRDGQAYVRKDGEWVLLSTFLGHHHHHH-------------------------------	1259
7bnn: APRDGQAYVRKDGEWVLLSTFLGHHHHHH-------------------------------	1256
6zgh: APRDGQAYVRKDGEWVLLSTFLGHHHHHH-------------------------------	1256
8x4h: ------------------------------------------------------------	1206
8uir: APRDGQAYVRKDGEWVLLSTFLGRSLEVLFQGPGHHHHHHHHSAWSHPQFEKGGGSGGGG	1271
8tc0: ------------------------------------------------------------	1109
6crv: APRDGQAYVRKDGEWVLLSTFLGRSLEVLFQGPGHHHHHHHHSAWSHPQFEK--------	1236
5wrg: -------------------------------------------PWSHPQFEK--------	1203
7cn8: SGGSAWSHPQFEKGSDYKDDDDK	1295
7cn4: -----------------------	1267
8hxj: SGGSAWSHPQFEK----------	1286
7vxe: -----------------------	1261
6vxx: -----------------------	1281
6wpt: -----------------------	1281
7qus: -----------------------	1259
7bnn: -----------------------	1256
6zgh: -----------------------	1256
8x4h: -----------------------	1206
8uir: SGGSAWSHPQFEK----------	1284
8tc0: -----------------------	1109
6crv: -----------------------	1236
5wrg: -----------------------	1203
